# Supplementary material for: Small RNA-based prediction of hybrid performance in maize
Source: BMC Genomics. 2018 May 21;19:371. doi: 10.1186/s12864-018-4708-8 (PMC5963143; doi:10.1186/s12864-018-4708-8)
Supplement: Supplementary file 1 — Table S1: Hybrid performance for grain yield of 7x14 Flint/Dent crosses measured in Mg ha-1 adjusted to 155 g kg-1 grain moisture. (XLS 16 kb) [file 12864_2018_4708_MOESM1_ESM.xls]

## Sheet: Sheet1
Table S1: Hybrid performance for grain yield of 7x14 flint/dent crosses measured in Mg ha-1 adjusted to 155 g kg-1 grain moisture.
	F037	F039	F043	F047	L024	L035	L043
P033	114.466	114.088	115.548	117.75	109.887	112.453	113.081
P040	110.873	110.025	111.37	114.171	106.87	108.199	109.372
P046	108.185	106.8	109.761	110.717	103.328	106.535	106.591
P048	111.142	110.207	111.865	114.812	107.397	109.378	110.114
P063	110.28	109.69	111.978	113.893	107.362	109.079	109.555
P066	108.161	108.196	110.597	112.318	104.515	107.583	107.654
S028	105.174	106.618	107.356	108.415	102.019	104.357	103.427
S028	105.083	104.639	106.067	107.22	100.325	103.291	103.73
S036	101.682	101.559	102.652	104.454	97.712	101.094	101.464
S044	105.085	105.059	107.523	108.517	100.437	103.822	104.008
S046	100.657	101.619	103.98	105.321	97.0105	100.343	101.03
S049	101.882	102.705	105.168	106.479	98.7335	101.475	101.722
S058	103.606	105.448	106.817	108.354	101.62	103.951	105.052
S067	104.971	105.857	108.025	108.867	102.07	104.896	105.503
