# Supplementary material for: Small RNA-based prediction of hybrid performance in maize
Source: BMC Genomics. 2018 May 21;19:371. doi: 10.1186/s12864-018-4708-8 (PMC5963143; doi:10.1186/s12864-018-4708-8)
Supplement: Supplementary file 2 — Table S2: Summary of sRNA sequencing data. (XLS 20 kb) [file 12864_2018_4708_MOESM2_ESM.xls]

## Sheet: Blatt1
Table S2: Summary of sRNA sequencing data
sample	number of	number of	number of
	raw reads	processed reads	distinct processed reads
F037	22653720	19038867	1396788
F039	12848402	9703097	1470746
F043	21939051	14488783	4072399
F047	15269024	12681993	2557259
L024	24442183	19794581	2970112
L035	37307793	31142343	4286727
L043	32582844	24682433	3600852
P033	17119925	12052946	2217321
P040	18267239	14513727	2794270
P046	20963127	17371388	3184178
P048	13285411	11123942	2276086
P063	14112422	9145421	1826393
P066	12953371	11184753	2423948
S028	14132611	10466762	1675266
S036	18225524	12813503	1605377
S044	19053823	16066868	2212081
S046	14581363	12956834	1340702
S049	21233470	16805847	2872341
S050	21610221	11880077	1537121
S058	35305865	31084539	3139157
S067	18969844	12511557	1685637
21 inbred lines	426857233	331510261	31681594
