# Supplementary material for: Small RNA-based prediction of hybrid performance in maize
Source: BMC Genomics. 2018 May 21;19:371. doi: 10.1186/s12864-018-4708-8 (PMC5963143; doi:10.1186/s12864-018-4708-8)
Supplement: Supplementary file 4 — Table S3: Number and percentage of hpa-sRNAs with homology to known miRNA, tRNA and rRNA. (XLS 27 kb) [file 12864_2018_4708_MOESM4_ESM.xls]

## Sheet: Tabelle1
Table S3 Mapping of hpa-sRNAs to miRNAs, tRNAs, and rRNAs
absolute numbers	miRNA		rRNA SSU		rRNA LSU		tRNA
association	positive	negative	positive	negative	positive	negative	positive	negative
21 nt	0	0	9	8	19	9	1	3
22 nt	0	0	15	12	23	15	2	0
24 nt	0	0	4	0	16	14	0	1
	positive	negative
21 nt	250	182
22 nt	226	487
24 nt	2842	1446
fractions [%]	miRNA		rRNA SSU		rRNA LSU		tRNA
association	positive	negative	positive	negative	positive	negative	positive	negative
21 nt	0	0	3.6	4.3956	7.6	4.94505	0.4	1.64835
22 nt	0	0	6.63717	2.46407	10.177	3.08008	0.884956	0
24 nt	0	0	0.140746	0	0.562984	0.968188	0	0.0691563
